# Supplementary material for: An online training platform for SPECT imaging technology utilizing three-dimensional modeling
Source: PLoS One. 2026 Feb 12;21(2):e0323153. doi: 10.1371/journal.pone.0323153 (PMC12900319; doi:10.1371/journal.pone.0323153)
Supplement: S1 Text — Practice data for all students. (ZIP) [file pone.0323153.s001.zip]

Archive with 4 entries (3 files):
- Practice data for all students/
- Practice data for all students/File 1.1 All data derived from the students' exercises on the SPECT platform were analyzed.xlsx
- Practice data for all students/File 1.2 Detailed data of the pre-class test and post-class test.xlsx
- Practice data for all students/~$All data derived from the students' exercises on the SPECT platform were analyzed.xlsx
