# Supplementary material for: An online training platform for SPECT imaging technology utilizing three-dimensional modeling
Source: PLoS One. 2026 Feb 12;21(2):e0323153. doi: 10.1371/journal.pone.0323153 (PMC12900319; doi:10.1371/journal.pone.0323153)
Supplement: S1 Text — Practice data for all students. (ZIP) [file pone.0323153.s001.zip › Practice data for all students/File 1.1 All data derived from the students' exercises on the SPECT platform were analyzed.xlsx]

## Sheet: 21-22-1
Student Number	Gender	Assessment results
1	female	61
2	female	104
3	male	68
4	female	62
5	female	78
6	female	71
7	female	80
8	female	56
9	female	82
10	female	75
11	male	66
12	female	26
13	male	73
14	female	63
15	female	39
16	female	70
17	female	62
18	male	106
19	female	46
20	male	86
21	female	63
22	male	66
23	female	76
24	female	67
25	female	62
26	male	50
27	male	74
28	male	83
29	female	77
30	female	66
31	female	42
32	male	65
33	female	81
34	male	27
35	female	71
36	female	56
37	female	89
38	male	38
39	male	69
40	female	68
41	female	58
42	female	81
43	female	82
44	male	81
45	female	56
46	female	65
47	male	82
48	male	58
49	male	81
50	male	38
51	female	61
52	female	64
53	female	66
54	female	62
55	female	63
56	female	62
57	female	66
58	female	29
59	female	48
60	female	62
61	male	66
62	male	73
63	female	29
64	female	68
65	male	62
66	female	64
67	male	38
68	male	62
69	male	59
70	female	23
71	female	51
72	female	32
73	female	14
74	female	64
75	male	61
76	female	22
77	female	36
78	female	12
79	male	13
80	female	21
81	male	29
82	female	61
83	male	18
84	male	57
85	female	52
86	female	64
87	male	52
88	female	47
89	female	62
90	male	65
91	male	29
92	male	61
93	male	36
94	female	62
95	female	25
96	female	67
97	male	100
98	male	113
99	male	53
100	female	62
101	female	37
102	male	56

## Sheet: 21-22-2
Student Number	Gender	Assessment result	Exam time	Initial Principle Question	Injection method selection questions	History taking	Medical history case study	Weigh oneself	Injection	Test	SPECT Scan	foreign body removal	Bedside injection	Scanning Shift	Multiple-choice questions	Rest after inspection	Precautions after inspection
1	female	71	4.9min	8	2	5	4	5	--	18	5	2	--	3	2	5	2
2	female	88	1.2min	8	2	5	4	10	--	18	5	2	--	10	2	5	0
3	female	80	2.1min	8	2	5	4	10	--	18	5	2	--	10	2	5	2
4	female	98	1.6min	8	2	5	4	20	--	---	5	2	18	10	2	5	0
5	male	120	3.1min	8	2	5	4	20	8	18	5	2	--	7	2	2	0
6	female	98	1.3min	8	2	5	4	20	15	18	5	2	--	10	2	5	0
7	male	98	1.1min	8	2	5	4	20	15	18	5	2	--	10	2	5	0
8	female	97	1.7min	8	2	5	4	20	--	18	5	2	--	7	2	5	2
9	female	91	1.8min	8	2	5	4	20	--	18	5	2	--	3	2	5	0
10	female	85	2.2min	8	2	5	4	10	--	18	5	2	--	7	2	5	0
11	female	100	1.5min	8	2	5	4	20	--	18	5	2	--	10	2	5	0
12	male	100	1.5min	8	2	5	4	20	--	18	5	2	--	10	2	5	2
13	female	78	14.5min	8	2	2	4	20	15	18	0	0	--	3	2	2	0
14	male	78	2.9min	8	2	5	4	5	--	18	5	2	--	3	2	5	2
15	female	96	1.2min	8	2	5	4	20	--	16	5	2	--	10	2	5	0
16	male	100	1.4min	8	2	5	4	20	--	18	5	2	--	10	2	5	2
17	female	98	1.9min	8	2	5	4	20	--	18	5	2	--	10	2	5	0
18	female	90	2.4min	8	2	2	4	20	--	18	5	2	--	3	2	5	2
19	female	98	1.5min	8	2	5	4	20	--	18	5	2	--	10	2	5	0
20	male	85	2.3min	8	2	5	4	5	--	18	5	2	--	10	2	5	2
21	male	88	1.6min	8	2	5	4	10	--	18	5	2	--	10	2	5	0
22	male	92	1.7min	8	2	5	4	20	--	---	5	2	12	10	2	5	0
23	female	78	3min	8	2	5	4	10	--	18	5	2	--	3	2	2	0
24	female	68	3.6min	8	2	0	4	5	--	18	2	2	--	3	2	5	0
25	female	97	2.5min	8	2	5	4	20	--	18	5	2	--	7	2	5	2
26	male	83	2.5min	8	2	5	4	10	15	18	5	2	--	3	2	5	2
27	female	100	1.3min	8	2	5	4	20	--	---	5	2	18	10	2	5	2
28	male	97	1.4min	8	2	5	4	20	--	18	5	2	--	10	2	2	2
29	female	78	3.2min	8	2	5	4	10	15	18	5	2	--	3	2	0	0
30	female	98	1.4min	8	2	5	4	20	--	18	5	2	--	10	2	5	0
31	female	124	2.3min	8	2	5	4	5	15	18	5	2	--	3	--	--	--
32	male	101	3.5min	8	2	5	4	10	5	18	5	2	--	3	2	5	2
33	male	85	2.6min	8	2	5	4	10	--	18	5	2	--	10	2	2	0
34	female	98	1.7min	8	2	5	4	20	--	18	5	2	--	10	2	5	0
35	female	97	2.1min	8	2	5	4	20	--	18	5	2	--	7	2	5	2
36	female	68	3.7min	8	2	2	4	10	5	18	5	2	--	3	2	5	0
37	female	95	1.6min	8	2	5	4	20	--	18	5	2	--	7	2	5	0
38	male	98	1.6min	8	2	5	4	20	--	18	5	2	--	10	2	5	0
39	female	98	1.5min	8	2	5	4	20	--	18	5	2	--	10	2	5	0
40	female	98	1.5min	8	2	5	4	20	--	18	5	2	--	10	2	5	0
41	female	88	2.3min	8	2	5	4	10	--	18	5	2	--	10	2	5	0
42	female	96	1.9min	8	2	5	4	20	--	18	5	0	--	10	2	5	0
43	female	98	1.3min	8	2	5	4	20	--	18	5	2	--	10	2	5	0
44	female	98	1min	8	2	5	4	20	15	18	5	2	--	10	2	5	0
45	female	100	1.5min	8	2	5	4	20	--	---	5	2	18	10	2	5	2
46	female	100	1.4min	8	2	5	4	20	--	18	5	2	--	10	2	5	2
47	female	100	1.1min	8	2	5	4	20	--	18	5	2	--	10	2	5	2
48	female	76	1.5min	2	2	5	2	20	--	2	5	2	--	10	2	5	2
49	male	100	1.3min	8	2	5	4	20	--	18	5	2	--	10	2	5	2
50	female	85	2.6min	8	2	5	4	10	--	18	5	2	--	10	2	0	2
51	female	100	1.4min	8	2	5	4	20	--	18	5	2	--	10	2	5	0
52	male	126	2.9min	8	2	5	4	20	15	18	5	2	--	3	2	5	0
53	female	82	2.2min	8	2	5	4	5	--	18	2	2	--	10	2	5	2
54	male	78	1.3min	4	2	5	4	20	--	2	5	2	--	10	2	5	0
55	male	93	1.8min	8	2	5	4	20	--	18	5	2	--	3	2	5	2
56	female	77	2.9min	8	2	5	4	5	--	---	0	2	18	7	2	5	2
57	female	100	1.4min	8	2	5	4	20	--	18	5	2	--	10	2	5	2
58	female	100	1.3min	8	2	5	4	20	15	18	5	2	--	10	2	5	0
59	female	98	1.3min	8	2	5	4	20	--	18	5	2	--	10	2	5	0
60	female	98	1.4min	8	2	5	4	20	--	18	5	2	--	10	2	5	0
61	male	90	1.6min	8	2	5	4	10	15	18	5	2	--	10	2	5	2
62	female	98	1.4min	8	2	5	4	20	--	18	5	2	--	10	2	5	0
63	male	63	3.8min	8	2	5	4	5	5	18	0	2	--	3	2	5	2
64	female	98	2.8min	8	2	5	4	20	--	18	5	2	--	10	2	5	0
65	male	65	3.9min	8	2	5	4	5	8	18	2	2	--	3	2	2	2
66	female	88	1.6min	8	2	5	4	10	15	18	5	2	--	10	2	5	0
67	male	100	1.7min	8	2	5	4	20	15	18	5	2	--	10	2	5	2
68	female	100	1.4min	8	2	5	4	20	15	18	5	2	--	10	2	5	2
69	female	98	1.7min	8	2	5	4	20	--	---	5	2	18	10	2	5	0
70	male	100	1.3min	8	2	5	4	20	--	18	5	2	--	10	2	5	2
71	male	96	1.3min	6	2	5	4	20	--	---	5	2	18	10	2	5	0
72	female	100	1.2min	8	2	5	4	20	--	18	5	2	--	10	2	5	2
73	female	98	1min	8	2	5	4	20	--	18	5	2	--	10	2	5	0
74	female	93	1.7min	8	2	5	4	20	15	18	5	2	--	3	2	5	2
75	female	98	1.6min	8	2	5	4	20	--	18	5	2	--	10	2	5	0
76	female	100	1.4min	8	2	5	4	20	--	18	5	2	--	10	2	5	2
77	female	98	1.6min	8	2	5	4	20	--	18	5	2	--	10	2	5	0
78	female	88	1.7min	8	2	5	4	10	--	18	5	2	--	10	2	5	0
79	female	90	1.7min	8	2	5	4	10	--	---	5	2	18	10	2	5	2
80	female	98	1.2min	8	2	5	4	20	--	18	5	2	--	10	2	5	0
81	female	100	1.5min	8	2	5	4	20	--	---	5	2	18	10	2	5	2
82	male	73	4.1min	8	2	5	4	5	--	18	2	2	--	3	2	5	0
83	male	78	5.7min	8	2	5	4	5	--	18	5	2	--	3	2	5	2
84	female	85	2.1min	8	2	5	4	5	--	---	5	2	18	10	2	5	2
85	male	90	1.5min	8	2	5	4	10	--	18	5	2	--	10	2	5	2
86	female	98	1.6min	8	2	5	4	20	--	18	5	2	--	10	2	5	0
87	female	100	1.6min	8	2	5	4	20	15	18	5	2	--	10	2	5	2
88	female	98	2min	8	2	5	4	20	--	18	5	2	--	10	2	5	0
89	female	98	1.1min	8	2	5	4	20	--	18	5	2	--	10	2	5	0
90	female	100	1.6min	8	2	5	4	20	15	18	5	2	--	10	2	5	2
91	male	105	14.8min	8	2	5	4	10	15	18	0	2	--	3	2	5	2
92	male	91	5.7min	8	2	5	4	10	15	14	5	--	--	3	2	5	0
93	male	91	2.5min	6	2	5	4	20	--	---	5	2	18	3	2	5	2
94	male	87	3.2min	8	2	5	4	10	--	18	5	2	--	7	2	5	2
95	female	97	1.9min	8	2	5	4	20	--	---	5	2	18	7	2	5	2
96	female	102	1.4min	8	2	5	4	20	--	18	5	2	--	10	2	5	2
97	female	83	2.5min	8	2	5	4	5	--	18	5	2	--	10	2	5	0
98	female	85	2.4min	8	2	5	4	10	--	18	5	2	--	10	2	2	0
99	female	98	1.2min	8	2	5	4	20	--	18	5	2	--	10	2	5	0
100	male	98	1.5min	8	2	5	4	20	--	18	5	2	--	10	2	5	0
101	male	100	1.5min	8	2	5	4	20	--	---	5	2	18	10	2	5	2
102	female	98	1min	8	2	5	4	20	--	---	5	2	18	10	2	5	0
103	male	98	1.3min	8	2	5	4	20	15	18	5	2	--	10	2	5	0
104	female	100	1.5min	8	2	5	4	20	15	18	5	2	--	10	2	5	2
105	male	100	1.4min	8	2	5	4	20	--	18	5	2	--	10	2	5	2
106	male	88	2min	8	2	5	4	10	--	---	5	2	18	10	2	5	0
107	female	81	2.6min	8	2	5	4	10	8	18	5	2	--	10	2	5	0
108	female	102	1.7min	8	2	5	4	20	15	18	5	2	--	10	2	5	2
109	male	102	1.5min	8	2	5	4	20	--	18	5	2	--	10	2	5	2
110	female	98	1.3min	8	2	5	4	20	--	18	5	2	--	10	2	5	0
111	female	85	1.7min	8	2	5	4	10	--	18	5	2	--	7	2	5	0
112	female	90	2.1min	8	2	5	4	10	15	18	5	2	--	10	2	5	2
113	female	92	1.2min	--	2	5	4	20	--	18	5	2	--	10	2	5	2
114	male	82	2.8min	8	2	5	4	5	--	18	5	2	--	7	2	5	2
115	female	90	1.2min	8	2	5	4	10	--	18	5	2	--	10	2	5	2
116	male	111	2.6min	8	2	5	4	10	15	18	5	2	--	7	2	5	2
117	female	95	2.2min	8	2	5	4	20	--	---	5	2	18	7	2	5	0
118	female	83	2.4min	8	2	5	4	10	--	18	5	2	--	3	2	5	2
119	female	98	1.2min	8	2	5	4	20	--	18	5	2	--	10	2	5	0
120	male	98	1.7min	8	2	5	2	20	--	18	5	2	--	10	2	5	2
121	male	90	2.1min	8	2	5	4	10	--	18	5	2	--	10	2	5	2
122	male	87	1.9min	8	2	5	4	10	--	18	5	2	--	7	2	5	2
123	male	73	7.3min	8	2	5	4	5	--	18	2	2	--	3	2	5	0
124	female	54	96.1min	8	2	0	4	5	5	18	0	2	--	3	--	--	--
125	female	100	1.3min	8	2	5	4	20	--	18	5	2	--	10	2	5	2
126	male	135	1.6min	8	2	5	4	20	15	18	5	2	--	10	2	5	0
127	male	93	1.8min	8	2	5	4	20	8	18	5	2	--	10	2	5	2
128	female	81	2.8min	8	2	5	4	10	15	18	5	2	--	3	2	5	0
129	female	98	1.4min	8	2	5	4	20	--	18	5	2	--	10	2	5	0
130	female	90	2.3min	8	2	5	4	20	--	18	5	2	--	3	2	2	2
131	female	98	1.2min	8	0	5	4	20	--	18	5	2	--	10	2	5	0
132	female	100	1.8min	8	2	5	4	20	15	18	5	2	--	10	2	5	2
133	male	81	3.7min	8	2	5	4	20	--	18	5	2	--	3	2	5	0
134	male	93	4.1min	8	2	5	4	20	15	18	5	0	--	3	2	5	0
135	female	81	3.2min	8	2	5	4	10	--	18	5	2	--	3	2	5	0
136	female	86	2.1min	8	2	5	4	10	--	18	5	0	--	10	2	5	0
137	female	72	2.4min	8	2	5	4	10	--	2	5	2	--	10	2	5	0
138	female	79.0	1min	8	2	5	4	20	15	16	5	2	--	--	--	--	--
139	male	98	1.5min	8	2	5	4	20	15	18	5	2	--	10	2	5	0
140	female	70	2.9min	--	2	5	4	5	--	18	5	2	--	3	2	5	2
141	female	100	1.7min	8	2	5	4	20	15	18	5	2	--	10	2	5	0
142	male	88	1.7min	8	2	5	4	20	--	---	5	2	6	10	2	5	2
143	female	74	4.6min	8	2	5	4	5	--	16	5	2	--	3	2	5	0
144	male	100	1.2min	8	2	5	4	20	--	---	5	2	18	10	2	5	2
145	female	98	1.6min	8	2	5	4	20	--	18	5	2	--	10	2	5	0
146	female	117	2.9min	8	2	5	4	10	15	18	5	2	--	7	2	2	0

## Sheet: 23-24-1
Student Number	Gender	Experiment	Assessment result	Exam time	Times	Total time	Score
1	female	SPECTSim	80	2.6min	2	11.0min	77
2	male	SPECTSim	88	2.3min	2	14.5min	89.5
3	male	SPECTSim	87	2.4min	7	34.4min	85.6
4	female	SPECTSim	67	2.6min	10	22.6min	85.4
5	male	SPECTSim	98	3.2min	14	31.3min	79.4
6	female	SPECTSim	100	2.4min	8	31.5min	89.3
7	male	SPECTSim	83	3.5min	5	11.3min	65.4
8	male	SPECTSim	98	1.9min	6	14.1min	92.3
9	female	SPECTSim	48	2.8min	4	15.5min	67
10	female	SPECTSim	93	1.8min	16	38.7min	91.7
11	male	SPECTSim	68	2min	4	116.2min	92
12	female	SPECTSim	88	2.4min	9	28.8min	87.3
13	female	SPECTSim	90	1.5min	4	8.5min	91.5
14	female	SPECTSim	100	2min	14	40.0min	96.9
15	female	SPECTSim	100	1.7min	23	45.7min	92
16	male	SPECTSim	100	1.3min	11	20.6min	87.2
17	female	SPECTSim	90	1.5min	9	32.5min	92.7
18	male	SPECTSim	72	1.1min	3	29.6min	86
19	female	SPECTSim	90	1.7min	10	21.3min	99.1
20	female	SPECTSim	100	1.4min	15	43.4min	100.7
21	female	SPECTSim	100	1.3min	9	21.7min	98.8
22	male	SPECTSim	100	1.8min	9	24.4min	105.2
23	male	SPECTSim	98	1.2min	7	14.4min	100.6
24	male	SPECTSim	93	3.6min	3	95.4min	44.7
25	male	SPECTSim	73	2min	1	5.0min	66
26	female	SPECTSim	98	1.6min	2	5.7min	96.5
27	female	SPECTSim	100	1.8min	1	5.0min	86
28	male	SPECTSim	100	1.7min	4	38.2min	93.5
29	male	SPECTSim	100	1.9min	7	19.2min	99
30	female	SPECTSim	98	1min	12	31.9min	100.5

## Sheet: 23-24-2
Student Number	Gender	Experiment	Assessment result	Exam time	Times	Total time	Score list
1	female	SPECTSim	100	2.6min	6	38.1min	[48,78,68,100,100,93]
2	female	SPECTSim	100	3.7min	4	23.1min	[69,100,98,100]
3	female	SPECTSim	87	3.4min	6	26.0min	[97,97,92,100,100,97]
4	female	SPECTSim	100	3min	8	27.9min	[73,83,97,79,100,100,100,100]
5	female	SPECTSim	100	3.4min	8	25.4min	[93,100,100,100,98,100,100,100]
6	male	SPECTSim	78	4.1min	10	31.0min	[72,65,72,62,70,72,72,72,70,72]
7	female	SPECTSim	100	4.4min	6	26.9min	[72,88,82,91,86,100]
8	female	SPECTSim	100	2.7min	9	33.7min	[93,97,100,97,100,93,93,100,100]
9	male	SPECTSim	100	3.3min	6	23.3min	[67,67,73,63,80,98]
10	female	SPECTSim	97	3.7min	6	22.6min	[84,93,70,100,95,91]
11	male	SPECTSim	100	2.9min	9	32.4min	[92,97,100,88,72,89,100,100,100]
12	male	SPECTSim	100	3min	12	40.6min	[90,94,100,93,100,100,90,98,100,100,100,100]
13	female	SPECTSim	85	5.5min	0	0min
14	female	SPECTSim	90	6.1min	4	13.6min	[89,100,76,100]
15	female	SPECTSim	98	2.4min	7	30.1min	[95,97,100,100,100,100,100]
16	female	SPECTSim	100	2.8min	7	29.1min	[60,75,100,100,100,100,100]
17	female	SPECTSim	100	3.5min	8	30.2min	[87,100,95,93,100,100,100,100]
18	male	SPECTSim	100	3.7min	5	25.7min	[93,100,93,93,84]
19	female	SPECTSim	100	3.6min	7	33.2min	[100,100,95,100,95,95,92]
20	male	SPECTSim	100	3.6min	8	36.6min	[92,100,100,100,95,100,100,100]
21	female	SPECTSim	64	3min	6	15.3min	[93,92,88,86,86,90]
22	male	SPECTSim	100	4min	8	31.8min	[88,97,100,100,97,100,95,90]
23	female	SPECTSim	97	3.5min	6	30.0min	[77,91,100,100,93,72]
24	male	SPECTSim	96	2.4min	12	38.6min	[81,93,100,100,100,100,100,98,100,100,100,82]
25	female	SPECTSim	100	3.8min	7	30.3min	[72,97,97,97,97,95,86]
26	female	SPECTSim	100	2.7min	8	27.1min	[83,100,93,100,97,100,100,95]
27	male	SPECTSim	100	2.6min	9	27.0min	[60,74,100,93,100,100,100,97,97]
28	male	SPECTSim	100	3.1min	7	28.1min	[91,93,73,100,97,100,100]
29	female	SPECTSim	97	4.3min	5	19.1min	[93,98,84,91,100]
30	female	SPECTSim	100	4.1min	6	22.6min	[93,97,93,77,100,100]
31	female	SPECTSim	88	3.2min	7	29.3min	[77,64,100,94,100,82,100]
32	female	SPECTSim	73	4.4min	12	38.5min	[60,62,74,67,74,73,76,73,76,100,94,95]
33	female	SPECTSim	96	3.5min	7	20.0min	[87,93,97,100,93,100,100]
34	female	SPECTSim	98	4.8min	9	26.2min	[93,86,76,100,100,97,100,100,100]
35	female	SPECTSim	98	3.3min	10	42.4min	[79,90,100,93,100,100,100,100,100,97]
36	female	SPECTSim	90	3.5min	7	25.3min	[85,93,100,100,100,96,100]
37	female	SPECTSim	100	3.5min	7	29.0min	[86,93,88,100,100,100,100]
38	female	SPECTSim	88	3.8min	7	30.0min	[83,93,97,100,100,100,100]
39	male	SPECTSim	100	3.7min	8	31.3min	[87,100,100,100,100,100,97,62]
40	male	SPECTSim	100	4.2min	11	45.8min	[65,100,81,72,100,100,91,100,100,100,73]
41	female	SPECTSim	95	3.4min	12	45.7min	[71,93,100,94,98,93,91,84,100,100,90,98]
42	male	SPECTSim	91	4.6min	2	5.2min	[95,98]
43	female	SPECTSim	100	3.9min	13	45.5min	[70,76,71,72,100,84,100,100,100,100,100,100,97]
44	female	SPECTSim	75	5.2min	12	44.6min	[69,69,76,76,93,100,94,100,97,97,97,100]
45	female	SPECTSim	91	4.2min	7	28.0min	[78,93,97,100,91,100,100]
46	female	SPECTSim	100	3.9min	7	27.3min	[74,100,100,83,87,83,100]
47	female	SPECTSim	100	3.9min	9	39.8min	[80,77,100,100,97,95,98,97,100]
48	male	SPECTSim	100	4.6min	7	32.6min	[85,97,97,100,97,83,100]
49	male	SPECTSim	98	3min	7	22.0min	[55,74,74,62,65,64,67]
50	male	SPECTSim	100	4.2min	6	21.7min	[61,83,88,100,100,100]
51	male	SPECTSim	100	4.4min	7	29.9min	[93,100,97,93,93,100,93]
52	female	SPECTSim	97	4min	2	7.9min	[51,93]
53	female	SPECTSim	100	3.4min	11	35.9min	[97,100,100,100,100,100,100,96,100,100,100]
54	female	SPECTSim	86	2.9min	9	35.6min	[78,93,85,93,93,100,100,98,100]
55	female	SPECTSim	100	4min	8	30.5min	[74,93,100,93,90,93,100,93]
56	male	SPECTSim	100	3.1min	9	34.0min	[93,93,97,100,100,90,100,100,93]
57	female	SPECTSim	100	3.3min	11	41.5min	[83,93,100,93,100,93,97,97,100,100,100]
58	female	SPECTSim	95	4.3min	2	5.8min	[93,100]
59	male	SPECTSim	100	3.6min	9	35.6min	[90,100,100,100,90,100,100,100,100]
60	male	SPECTSim	98	2.7min	12	38.3min	[97,97,100,93,100,96,93,100,100,100,100,100]
61	female	SPECTSim	91	5min	1	8.0min	[56]
62	female	SPECTSim	93	4.6min	3	9.1min	[78,86,85]
63	female	SPECTSim	90	4.2min	8	37.3min	[86,100,100,100,100,100,97,100]
64	female	SPECTSim	93	4.6min	3	8.4min	[90,93,88]
65	female	SPECTSim	100	3.6min	8	30.7min	[83,97,93,100,100,100,100,90]
66	female	SPECTSim	100	3.7min	8	29.7min	[78,100,95,100,97,100,100,100]
67	female	SPECTSim	100	3.6min	14	49.0min	[87,93,93,96,100,100,100,100,100,84,100,100,100,100]
68	female	SPECTSim	100	3.3min	8	32.7min	[84,95,100,100,96,93,90,100]
69	female	SPECTSim	93	4.7min	9	38.4min	[93,93,93,100,78,100,100,95,100]
70	male	SPECTSim	98	2.7min	8	21.7min	[73,98,100,100,100,100,100,100]
71	female	SPECTSim	100	3.1min	10	33.9min	[93,93,100,100,93,100,100,100,100,71]
72	female	SPECTSim	90	2.6min	7	25.5min	[83,91,100,100,100,100,100]
73	female	SPECTSim	100	3.3min	13	39.3min	[82,100,93,100,100,98,100,98,83,93,84,100,100]
74	male	SPECTSim	100	3.7min	10	41.9min	[97,100,100,100,92,100,100,100,100,100]
75	female	SPECTSim	100	3min	8	35.5min	[87,81,97,93,93,100,100,100]
76	female	SPECTSim	96	3.5min	4	24.9min	[75,100,93,93]
77	female	SPECTSim	98	4min	9	45.6min	[54,81,100,100,100,95,93,100,97]
78	male	SPECTSim	100	2.9min	9	27.1min	[93,93,100,95,98,100,100,8,96]
79	male	SPECTSim	100	3.5min	4	17.1min	[86,100,100,93]
80	female	SPECTSim	100	3.6min	8	31.1min	[69,97,100,100,100,98,100,100]
81	male	SPECTSim	100	2.7min	6	17.7min	[90,88,77,97,100,100]
82	male	SPECTSim	100	5.6min	3	9.6min	[84,100,100]
83	male	SPECTSim	100	4min	7	24.0min	[86,93,93,100,100,100,100]
84	female	SPECTSim	100	4min	5	29.6min	[62,87,93,100,93]
85	female	SPECTSim	98	2.6min	10	30.9min	[93,100,100,89,100,100,100,94,95,100]
86	female	SPECTSim	100	2.6min	7	21.8min	[83,93,100,100,100,100,100]
87	male	SPECTSim	100	4.4min	7	35.1min	[66,100,85,94,90,84,96]
88	female	SPECTSim	98	3.2min	9	40.6min	[66,64,92,100,100,100,100,100,100]
89	female	SPECTSim	90	4.8min	4	22.0min	[55,100,91,100]
90	female	SPECTSim	91	5.1min	1	8.1min	[66]
91	male	SPECTSim	100	3.1min	11	45.5min	[85,83,88,97,100,97,100,100,100,95,59]
92	female	SPECTSim	66	3.6min	10	29.9min	[66,56,76,76,76,73,76,76,76,26]
93	female	SPECTSim	93	3.9min	3	14.8min	[75,97,100]
94	male	SPECTSim	100	3.5min	10	34.3min	[67,78,97,92,97,100,100,95,86,100]
95	female	SPECTSim	100	6.5min	6	31.1min	[87,90,66,65,87,86]
96	male	SPECTSim	95	4.3min	6	12.6min	[0,82,100,91,84,85]
97	male	SPECTSim	100	3.2min	8	25.5min	[76,81,93,97,97,100,84,84]
98	female	SPECTSim	100	4.1min	6	18.1min	[100,98,91,19,100,100]
99	male	SPECTSim	98	4min	8	39.7min	[83,90,97,100,94,97,100,100]
100	female	SPECTSim	98	3.3min	8	31.2min	[88,88,100,96,100,95,100,100]
101	female	SPECTSim	90	2.7min	10	34.1min	[83,90,100,100,100,97,97,87,100,98]
102	male	SPECTSim	100	3.7min	8	34.0min	[74,82,93,97,93,100,100,98]
103	male	SPECTSim	90	6min	8	30.5min	[76,90,85,97,95,100,100,97]
104	female	SPECTSim	100	3.8min	9	41.4min	[69,92,83,91,100,96,100,100,100]
105	female	SPECTSim	100	2.4min	10	30.5min	[83,88,100,100,100,100,100,100,100,100]
106	female	SPECTSim	96	3min	9	32.9min	[9,71,93,93,97,95,92,78,95]
107	male	SPECTSim	100	5.4min	6	39.8min	[79,81,87,97,100,100]
108	male	SPECTSim	90	3.5min	8	31.0min	[55,93,97,97,100,97,100,93]
109	male	SPECTSim	58	2.9min	1	3.7min	[88]
110	female	SPECTSim	100	3.5min	5	20.5min	[58,88,88,90,93]
111	male	SPECTSim	100	3.7min	5	14.3min	[63,69,93,82,95]
112	male	SPECTSim	78	5min	8	31.1min	[74,93,97,96,97,100,100,100]
113	male	SPECTSim	97	5.2min	7	43.5min	[87,80,87,86,100,100,100]
114	male	SPECTSim	90	3min	8	26.7min	[93,77,84,79,100,92,100,100]
115	female	SPECTSim	96	3.2min	2	6.0min	[78,78]
116	female	SPECTSim	100	4.6min	8	32.9min	[82,86,100,90,97,100,100,97]
117	male	SPECTSim	100	3.5min	8	37.9min	[90,90,100,85,95,95,93,97]
118	male	SPECTSim	100	4.2min	8	34.3min	[66,94,100,100,100,100,93,100]
119	female	SPECTSim	91	5.8min	6	29.9min	[80,88,93,100,90,100]
120	female	SPECTSim	100	3.7min	3	10.1min	[70,100,93]
121	male	SPECTSim	69	2.6min	1	3.7min	[62]
122	male	SPECTSim	100	4.1min	8	34.6min	[92,88,96,98,100,95,100,100]
123	male	SPECTSim	100	3.8min	10	39.9min	[90,98,100,100,100,98,100,90,97,100]
124	male	SPECTSim	98	2.8min	6	18.2min	[93,90,96,85,96,71]
125	female	SPECTSim	100	2.5min	10	39.8min	[93,98,78,88,96,83,100,98,100,100]
126	female	SPECTSim	100	3.1min	6	26.5min	[83,87,97,100,100,100]
127	male	SPECTSim	98	3.2min	7	41.1min	[80,93,93,87,90,83,93]
128	male	SPECTSim	98	4.4min	11	42.8min	[93,89,84,100,84,97,100,98,100,100,100]
129	female	SPECTSim	100	3min	10	35.4min	[97,100,97,77,100,100,100,100,100,100]
130	male	SPECTSim	90	2.8min	10	36.4min	[74,84,88,100,100,100,100,100,100,97]
131	female	SPECTSim	98	2.5min	12	33.9min	[66,76,66,69,76,76,76,96,100,98,89,98]
132	female	SPECTSim	93	3.4min	8	48.5min	[88,90,100,93,93,97,100,100]
133	male	SPECTSim	98	3.7min	4	10.8min	[78,100,100,100]
134	female	SPECTSim	100	4.2min	6	25.2min	[81,93,97,100,100,97]
135	male	SPECTSim	96	3.2min	3	9.0min	[60,97,100]
136	male	SPECTSim	100	3.2min	5	20.7min	[97,88,93,100,100]
137	female	SPECTSim	100	3.2min	9	35.2min	[93,100,93,97,100,83,100,100,100]
138	female	SPECTSim	100	2.6min	9	29.9min	[93,91,89,95,90,100,79,96,100]
139	male	SPECTSim	90	2.3min	7	20.4min	[100,100,100,100,100,100,100]
140	male	SPECTSim	79	6.8min	1	3.4min	[85]
141	female	SPECTSim	100	3.7min	8	42.5min	[95,74,93,100,83,100,88,100]
142	female	SPECTSim	100	3.1min	7	34.0min	[93,95,90,91,95,100,81]
143	female	SPECTSim	100	3.3min	8	28.8min	[93,97,83,100,100,100,100,98]

## Sheet: 24-25-2
Student Number	Gender	Experiment	Assessment result	Exam time	Times	Total time	Score list
1	female	SPECTSim	100	3.8min	16	53.4min	[47,67,73,76,74,74,74,74,76,100,100,100,100,100,100,100]
2	female	SPECTSim	98	2.7min	10	36.7min	[64,82,78,88,95,100,100,100,93,100]
3	female	SPECTSim	100	3.3min	14	43.0min	[75,91,98,100,100,94,81,87,77,94,98,100,100,100]
4	female	SPECTSim	97	3.7min	15	56.9min	[80,91,93,79,96,93,90,100,100,79,100,96,92,84,85]
5	female	SPECTSim	97	3.9min	15	51.2min	[67,91,77,75,97,77,97,93,100,98,89,92,100,92,87]
6	female	SPECTSim	98	2.3min	16	48.5min	[93,90,100,90,100,100,100,98,93,96,96,100,100,96,93,100]
7	female	SPECTSim	62	5.1min	9	44.9min	[83,100,85,100,85,100,86,90,98]
8	female	SPECTSim	100	2.5min	16	52.9min	[8,72,100,93,98,98,100,97,97,85,100,100,100,86,100,100]
9	female	SPECTSim	100	2.6min	14	51.3min	[79,81,83,97,100,100,100,100,100,93,100,100,100,93]
10	female	SPECTSim	69	3.8min	11	37.0min	[76,97,88,100,100,100,100,100,100,97,90]
11	male	SPECTSim	100	3.5min	10	38.4min	[93,100,100,98,100,100,100,100,100,93]
12	female	SPECTSim	95	3.4min	7	32.8min	[93,93,95,95,95,95,100]
13	male	SPECTSim	100	5.3min	12	45.5min	[57,69,67,98,88,97,100,100,93,100,100,100]
14	female	SPECTSim	93	4.6min	8	37.9min	[75,100,89,84,38,69,58,53]
15	female	SPECTSim	100	3.1min	7	33.9min	[85,88,90,100,100,96,100]
16	female	SPECTSim	96	4.3min	5	33.2min	[76,100,93,93,100]
17	female	SPECTSim	100	3.1min	9	34.0min	[93,98,100,100,100,100,100,100,100]
18	male	SPECTSim	98	3.5min	3	14.6min	[63,87,79]
19	female	SPECTSim	98	2.5min	8	30.4min	[83,100,100,100,100,100,100,100]
20	male	SPECTSim	77	3.1min	7	12.6min	[90,100,78,70,24,2,79]
21	female	SPECTSim	96	5.5min	7	19.3min	[97,100,98,90,88,90,100]
22	male	SPECTSim	100	3.6min	9	33.7min	[73,100,100,76,100,100,100,100,100]
23	female	SPECTSim	74	5.5min	6	23.4min	[100,81,100,100,95,100]
24	female	SPECTSim	100	3.3min	14	50.6min	[90,100,93,100,97,92,100,100,100,100,100,100,100,52]
25	female	SPECTSim	93	2.6min	9	40.4min	[92,93,93,82,100,100,100,94,74]
26	male	SPECTSim	100	3.1min	12	44.8min	[94,97,88,100,93,90,100,98,100,93,100,100]
27	male	SPECTSim	100	3.3min	14	48.2min	[84,100,97,100,93,100,93,97,100,100,97,100,100,100]
28	male	SPECTSim	100	3.7min	10	46.3min	[100,100,100,100,100,100,100,100,100,100]
29	female	SPECTSim	97	3.5min	9	34.1min	[65,100,100,97,100,93,100,100,100]
30	female	SPECTSim	98	4min	4	23.2min	[82,100,97,100]
31	female	SPECTSim	100	3.5min	5	26.9min	[78,100,88,100,100]
32	male	SPECTSim	91	4.6min	3	16.1min	[91,93,74]
33	female	SPECTSim	98	4.1min	8	32.3min	[80,98,90,100,81,96,98,100]
34	male	SPECTSim	96	4.3min	4	11.9min	[88,39,100,100]
35	female	SPECTSim	97	3.5min	9	23.1min	[97,97,100,100,84,96,84,100,100]
36	female	SPECTSim	100	3.1min	7	25.5min	[93,93,100,100,100,100,84]
37	female	SPECTSim	90	3.2min	10	33.9min	[88,97,90,93,100,93,93,78,100,61]
38	male	SPECTSim	98	3.2min	6	23.7min	[83,82,81,100,100,89]
39	male	SPECTSim	100	3.6min	7	27.7min	[73,96,94,85,93,100,100]
40	female	SPECTSim	72	5.7min	3	6.6min	[75,94,79]
41	female	SPECTSim	89	5.4min	2	14.1min	[93,93]
42	female	SPECTSim	67	6.7min	1	3.5min	[100]
43	female	SPECTSim	100	3min	13	48.5min	[93,98,100,100,93,97,100,100,100,93,100,100,100]
44	male	SPECTSim	100	3.3min	13	48.4min	[75,97,100,100,90,100,93,93,100,93,100,100,100]
45	female	SPECTSim	100	3.2min	8	35.4min	[93,97,93,85,100,95,100,92]
46	female	SPECTSim	82	2.6min	10	42.8min	[83,98,93,93,81,100,93,100,100,100]
47	female	SPECTSim	90	3.4min	3	17.7min	[78,90,93]
48	female	SPECTSim	93	3.1min	10	39.3min	[74,91,93,93,100,98,100,100,97,95]
49	female	SPECTSim	97	2.8min	9	30.6min	[83,100,91,100,100,100,100,100,100]
50	female	SPECTSim	93	4.8min	7	31.7min	[69,88,88,100,74,80,77]
51	female	SPECTSim	100	2.8min	13	40.7min	[72,82,97,100,97,100,100,96,100,100,100,84,100]
52	female	SPECTSim	100	3.5min	7	34.8min	[73,93,93,100,90,100,96]
53	female	SPECTSim	90	3.4min	8	40.7min	[88,86,83,100,88,100,90,86]
54	female	SPECTSim	100	3.6min	7	29.7min	[78,74,100,97,97,84,100]
55	female	SPECTSim	93	3.8min	7	30.6min	[93,97,93,100,93,100,93]
56	female	SPECTSim	100	3.2min	7	39.2min	[69,83,86,90,93,92,100]
57	female	SPECTSim	96	2.8min	8	30.5min	[93,93,100,100,100,100,97,100]
58	female	SPECTSim	97	3.4min	9	34.2min	[77,100,84,100,96,100,100,84,84]
59	female	SPECTSim	90	2.3min	10	32.8min	[91,90,90,100,100,100,85,100,100,100]
60	female	SPECTSim	88	2.7min	7	25.3min	[93,93,100,100,100,100,100]
61	male	SPECTSim	100	4.3min	7	33.2min	[77,93,100,100,100,95,100]
62	male	SPECTSim	100	3.8min	4	17.2min	[93,93,95,93]
63	female	SPECTSim	100	3.3min	9	35.5min	[81,100,97,100,100,100,97,100,100]
64	female	SPECTSim	96	2.9min	8	31.8min	[90,93,86,93,100,90,98,100]
65	male	SPECTSim	90	3.5min	7	33.6min	[90,86,100,100,96,100,100]
66	female	SPECTSim	95	3min	7	26.4min	[91,100,93,100,90,100,93]
67	male	SPECTSim	100	3.2min
68	male	SPECTSim	88	4.6min	10	37.1min	[61,84,83,100,67,76,84,82,84,100]
69	male	SPECTSim	100	3.8min	8	45.7min	[88,93,100,92,100,90,93,97]
70	female	SPECTSim	100	2.9min	17	42.1min	[69,76,76,74,76,76,76,94,87,94,94,94,94,94,94,100,100]
71	female	SPECTSim	100	3min	12	44.8min	[97,98,100,97,95,100,79,84,100,100,100,98]
72	male	SPECTSim	76	4.5min	7	18.8min	[57,74,71,74,60,69,100]
73	male	SPECTSim	98	3.5min	5	26.7min	[73,73,79,88,93]
74	female	SPECTSim	97	4min	9	46.5min	[71,100,100,95,100,100,100,88,95]
75	male	SPECTSim	98	3.2min	13	41.8min	[61,100,93,97,100,93,100,97,100,100,97,100,100]
76	female	SPECTSim	100	3.1min	11	39.4min	[90,95,100,100,95,97,100,100,93,100,100]
77	female	SPECTSim	100	3.3min	8	33.3min	[83,100,100,95,100,100,90,100]
78	female	SPECTSim	100	2.9min	10	38.4min	[62,94,100,100,100,97,100,97,97,100]
79	male	SPECTSim	100	3.3min	9	27.5min	[97,100,93,97,100,100,100,100,100]
80	female	SPECTSim	84	4.8min	1	3.3min	[69]
81	male	SPECTSim	35	3.7min	1	4.7min	[62]
82	female	SPECTSim	100	4.9min	5	24.8min	[60,83,100,88,100]
83	female	SPECTSim	100	3.1min	8	27.9min	[93,100,100,90,100,100,96,100]
84	female	SPECTSim	90	3.2min	2	8.7min	[77,100]
85	female	SPECTSim	100	3.6min	4	18.3min	[93,100,100,84]
86	female	SPECTSim	88	4min	8	29.3min	[83,84,97,85,95,100,100,84]
87	male	SPECTSim	76	3.6min	7	51.1min	[90,93,91,100,100,100,100]
88	female	SPECTSim	98	2.8min	11	37.2min	[78,100,100,84,98,100,93,100,93,90,93]
89	female	SPECTSim	100	3.9min	8	37.8min	[93,100,100,100,100,100,97,97]
90	male	SPECTSim	98	3min	7	19.9min	[93,93,100,97,98,93,91]
91	male	SPECTSim	78	4.5min	7	27.0min	[66,93,86,90,93,90,100]
92	male	SPECTSim	98	3.2min	7	29.0min	[93,100,93,90,100,100,100]
93	male	SPECTSim	98	3.2min	9	32.7min	[83,93,100,100,100,100,77,100,100]
94	male	SPECTSim	96	4.9min	7	22.5min	[80,93,100,81,93,83,90]
95	female	SPECTSim	100	3.3min	9	38.1min	[75,98,90,90,100,97,100,100,95]
96	female	SPECTSim	100	3.5min	9	33.1min	[83,100,100,100,100,100,100,100,96]
97	male	SPECTSim	96	3.3min	8	36.1min	[86,100,100,100,100,100,100,100]
98	male	SPECTSim	100	2.8min	7	21.2min	[93,89,100,93,100,100,100]
99	male	SPECTSim	90	3.4min	7	33.3min	[100,100,97,92,100,97,92]
100	female	SPECTSim	100	2.6min	9	27.0min	[96,92,93,100,84,93,97,100,100]
101	female	SPECTSim	98	3.2min	8	24.9min	[78,98,100,100,100,100,94,100]
102	male	SPECTSim	90	3.9min	5	26.4min	[74,86,93,100,100]
103	male	SPECTSim	97	3.1min	8	37.0min	[81,100,93,97,100,100,100,100]
104	female	SPECTSim	100	5min	5	25.0min	[93,100,97,98,89]
105	female	SPECTSim	98	3.6min	6	26.0min	[81,87,91,85,100,100]
106	female	SPECTSim	74	4.4min	7	25.5min	[93,90,100,100,100,100,100]
107	female	SPECTSim	91	4.5min	5	19.9min	[88,88,100,100,89]
108	male	SPECTSim	100	3min	12	44.9min	[78,89,81,96,100,90,100,100,100,100,100,100]
109	male	SPECTSim	100	3.7min	11	48.8min	[83,97,97,100,93,93,100,93,93,100,93]
110	female	SPECTSim	100	3.3min	12	37.6min	[83,100,97,100,100,93,100,100,97,100,100,98]
111	female	SPECTSim	100	3.2min	10	39.3min	[54,72,74,83,94,94,100,89,100,76]
112	female	SPECTSim	96	4.7min	8	31.8min	[63,100,97,97,100,93,93,100]
113	female	SPECTSim	100	3.5min	9	45.9min	[78,97,93,97,97,100,100,97,90]
114	male	SPECTSim	89	3min	10	69.0min	[58,85,61,66,73,73,81,100,100,86]
115	female	SPECTSim	100	3.3min	7	32.8min	[93,85,100,100,84,100,100]
116	female	SPECTSim	100	2.6min	11	41.7min	[90,98,79,77,100,100,100,100,100,100,100]
117	male	SPECTSim	100	5.3min	11	42.2min	[66,77,85,97,100,95,100,100,96,100,100]
118	female	SPECTSim	100	3.2min	4	24.6min	[86,90,100,100]
119	male	SPECTSim	100	3.7min	11	42.6min	[80,93,100,100,93,100,96,100,100,100,100]
120	female	SPECTSim	100	2.8min	9	36.9min	[93,90,93,100,100,100,97,100,100]
121	female	SPECTSim	84	2.8min	7	32.0min	[93,100,93,100,100,100,100]
122	male	SPECTSim	100	2.2min	12	33.2min	[93,100,100,100,100,100,100,100,93,100,100,100]
123	female	SPECTSim	100	2.8min	13	47.4min	[78,86,100,100,100,100,100,100,90,100,100,100,100]
124	male	SPECTSim	100	5.2min	8	39.0min	[88,100,93,97,100,100,96,95]
125	female	SPECTSim	94	3.9min
126	male	SPECTSim	100	2.7min	11	34.8min	[78,100,77,96,84,96,100,96,100,96,100]
127	female	SPECTSim	90	2.2min	9	32.0min	[93,90,88,83,100,100,100,90,100]
128	female	SPECTSim	100	2.6min	12	53.7min	[75,80,68,83,95,73,100,100,95,100,100,100]
129	female	SPECTSim	100	3.3min	7	24.1min	[100,84,82,77,93,100,100]
