# Supplementary material for: An online training platform for SPECT imaging technology utilizing three-dimensional modeling
Source: PLoS One. 2026 Feb 12;21(2):e0323153. doi: 10.1371/journal.pone.0323153 (PMC12900319; doi:10.1371/journal.pone.0323153)
Supplement: S1 Text — Practice data for all students. (ZIP) [file pone.0323153.s001.zip › Practice data for all students/File 1.2 Detailed data of the pre-class test and post-class test.xlsx]

## Sheet: Pre-class Test
Test Paper Title:Pre-class Test
Student Number	Gender	Total score	Status	Handover status	The frequency of the exam departures	Students' examination time	Student rankings	Multiple-choice question (full score 36.0)				Judgment question (full score 36.0)				Multiple Choice (28.0)
								Total score on single-choice questions (out of 36.0)	（1）	（2）	（3）	Total score on true-false items (out of 36.0)	（1）	（2）	（3）	Total score on the multiple choice questions (out of 28.0)	（1）
1	female	100	Completed	Students submit their papers	0	7min	1	36	12	12	12	36	12	12	12	28	28
2	female	76	Completed	Students submit their papers	0	5min	64	24	12	12	0	24	0	12	12	28	28
3	female	100	Completed	Students submit their papers	0	5min	1	36	12	12	12	36	12	12	12	28	28
4	female	100	Completed	Students submit their papers	0	5min	1	36	12	12	12	36	12	12	12	28	28
5	female	60	Completed	Students submit their papers	0	6min	75	36	12	12	12	24	0	12	12	0	0
6	female	100	Completed	Students submit their papers	0	6min	1	36	12	12	12	36	12	12	12	28	28
7	female	88	Completed	Students submit their papers	0	5min	38	36	12	12	12	24	0	12	12	28	28
8	female	100	Completed	Students submit their papers	0	5min	1	36	12	12	12	36	12	12	12	28	28
9	female	100	Completed	Students submit their papers	1	5min	1	36	12	12	12	36	12	12	12	28	28
10	female	100	Completed	Students submit their papers	0	5min	1	36	12	12	12	36	12	12	12	28	28
11	male	72	Completed	Students submit their papers	0	14min	70	36	12	12	12	36	12	12	12	0	0
12	female	86	Completed	Students submit their papers	0	6min	62	36	12	12	12	36	12	12	12	14	14
13	male	100	Completed	Students submit their papers	0	6min	1	36	12	12	12	36	12	12	12	28	28
14	female	60	Completed	Students submit their papers	1	5min	75	36	12	12	12	24	0	12	12	0	0
15	female	100	Completed	Students submit their papers	0	6min	1	36	12	12	12	36	12	12	12	28	28
16	female	100	Completed	Students submit their papers	0	11min	1	36	12	12	12	36	12	12	12	28	28
17	female	88	Completed	Students submit their papers	0	5min	38	36	12	12	12	24	0	12	12	28	28
18	male	60	Completed	Students submit their papers	1	6min	75	36	12	12	12	24	0	12	12	0	0
19	female	88	Completed	Students submit their papers	0	5min	38	36	12	12	12	24	0	12	12	28	28
20	male	100	Completed	Students submit their papers	0	5min	1	36	12	12	12	36	12	12	12	28	28
21	female	100	Completed	Students submit their papers	0	5min	1	36	12	12	12	36	12	12	12	28	28
22	male	88	Completed	Students submit their papers	0	6min	38	36	12	12	12	24	0	12	12	28	28
23	female	100	Completed	Students submit their papers	0	6min	1	36	12	12	12	36	12	12	12	28	28
24	female	88	Completed	Students submit their papers	0	5min	38	36	12	12	12	24	0	12	12	28	28
25	female	88	Completed	Students submit their papers	0	5min	38	36	12	12	12	24	0	12	12	28	28
26	male	76	Completed	Students submit their papers	1	7min	64	24	0	12	12	24	0	12	12	28	28
27	male	100	Completed	Students submit their papers	0	5min	1	36	12	12	12	36	12	12	12	28	28
28	male	88	Completed	Students submit their papers	1	5min	38	36	12	12	12	24	0	12	12	28	28
29	female	100	Completed	Students submit their papers	0	5min	1	36	12	12	12	36	12	12	12	28	28
30	female	100	Completed	Students submit their papers	0	9min	1	36	12	12	12	36	12	12	12	28	28
31	female	100	Completed	Students submit their papers	0	5min	1	36	12	12	12	36	12	12	12	28	28
32	male	88	Completed	Students submit their papers	0	5min	38	36	12	12	12	24	0	12	12	28	28
33	female	100	Completed	Students submit their papers	1	16min	1	36	12	12	12	36	12	12	12	28	28
34	male	88	Completed	Students submit their papers	0	5min	38	36	12	12	12	24	0	12	12	28	28
35	female	100	Completed	Students submit their papers	0	5min	1	36	12	12	12	36	12	12	12	28	28
36	female	72	Completed	Students submit their papers	0	5min	70	36	12	12	12	36	12	12	12	0	0
37	female	88	Completed	Students submit their papers	0	6min	38	36	12	12	12	24	0	12	12	28	28
38	male	100	Completed	Students submit their papers	0	5min	1	36	12	12	12	36	12	12	12	28	28
39	male	88	Completed	Students submit their papers	0	5min	38	36	12	12	12	24	0	12	12	28	28
40	female	100	Completed	Students submit their papers	0	5min	1	36	12	12	12	36	12	12	12	28	28
41	female	88	Completed	Students submit their papers	0	8min	38	24	12	12	0	36	12	12	12	28	28
42	female	100	Completed	Students submit their papers	0	6min	1	36	12	12	12	36	12	12	12	28	28
43	female	100	Completed	Students submit their papers	0	5min	1	36	12	12	12	36	12	12	12	28	28
44	male	72	Completed	Students submit their papers	1	5min	70	36	12	12	12	36	12	12	12	0	0
45	female	76	Completed	Students submit their papers	0	5min	64	24	12	12	0	24	0	12	12	28	28
46	female	62	Completed	Students submit their papers	0	5min	74	24	12	12	0	24	0	12	12	14	14
47	female	76	Completed	Students submit their papers	0	10min	64	24	12	12	0	24	0	12	12	28	28
48	female	88	Completed	Students submit their papers	0	6min	38	36	12	12	12	24	0	12	12	28	28
49	female	88	Completed	Students submit their papers	0	5min	38	36	12	12	12	24	0	12	12	28	28
50	female	88	Completed	Students submit their papers	2	5min	38	36	12	12	12	24	0	12	12	28	28
51	female	100	Completed	Students submit their papers	1	5min	1	36	12	12	12	36	12	12	12	28	28
52	female	74	Completed	Students submit their papers	0	5min	69	36	12	12	12	24	0	12	12	14	14
53	female	88	Completed	Students submit their papers	0	5min	38	36	12	12	12	24	0	12	12	28	28
54	female	60	Completed	Students submit their papers	1	5min	75	36	12	12	12	24	0	12	12	0	0
55	female	100	Completed	Students submit their papers	1	5min	1	36	12	12	12	36	12	12	12	28	28
56	female	86	Completed	Students submit their papers	0	6min	62	36	12	12	12	36	12	12	12	14	14
57	female	88	Completed	Students submit their papers	0	5min	38	36	12	12	12	24	0	12	12	28	28
58	female	100	Completed	Students submit their papers	0	7min	1	36	12	12	12	36	12	12	12	28	28
59	female	88	Completed	Students submit their papers	0	5min	38	36	12	12	12	24	0	12	12	28	28
60	female	100	Completed	Students submit their papers	0	5min	1	36	12	12	12	36	12	12	12	28	28
61	male	100	Completed	Students submit their papers	0	5min	1	36	12	12	12	36	12	12	12	28	28
62	male	60	Completed	Students submit their papers	0	5min	75	24	12	0	12	36	12	12	12	0	0
63	female	100	Completed	Students submit their papers	4	5min	1	36	12	12	12	36	12	12	12	28	28
64	female	100	Completed	Students submit their papers	1	5min	1	36	12	12	12	36	12	12	12	28	28
65	male	60	Completed	Students submit their papers	0	5min	75	36	12	12	12	24	0	12	12	0	0
66	female	76	Completed	Students submit their papers	0	5min	64	24	12	12	0	24	0	12	12	28	28
67	male	100	Completed	Students submit their papers	0	5min	1	36	12	12	12	36	12	12	12	28	28
68	male	88	Completed	Students submit their papers	0	5min	38	36	12	12	12	24	0	12	12	28	28
69	male	60	Completed	Students submit their papers	1	7min	75	36	12	12	12	24	0	12	12	0	0
70	female	100	Completed	Students submit their papers	0	5min	1	36	12	12	12	36	12	12	12	28	28
71	female	100	Completed	Students submit their papers	0	12min	1	36	12	12	12	36	12	12	12	28	28
72	male	88	Completed	Students submit their papers	1	10min	38	36	12	12	12	24	0	12	12	28	28
73	male	88	Completed	Students submit their papers	1	5min	38	36	12	12	12	24	0	12	12	28	28
74	female	100	Completed	Students submit their papers	0	5min	1	36	12	12	12	36	12	12	12	28	28
75	male	100	Completed	Students submit their papers	0	5min	1	36	12	12	12	36	12	12	12	28	28
76	female	100	Completed	Students submit their papers	0	9min	1	36	12	12	12	36	12	12	12	28	28
77	female	88	Completed	Students submit their papers	2	6min	38	36	12	12	12	24	0	12	12	28	28
78	female	88	Completed	Students submit their papers	0	5min	38	36	12	12	12	24	0	12	12	28	28
79	male	72	Completed	Students submit their papers	0	5min	70	36	12	12	12	36	12	12	12	0	0
80	female	88	Completed	Students submit their papers	0	5min	38	36	12	12	12	24	0	12	12	28	28
81	male	60	Completed	Students submit their papers	1	5min	75	24	12	0	12	36	12	12	12	0	0
82	female	100	Completed	Students submit their papers	0	7min	1	36	12	12	12	36	12	12	12	28	28
83	female	100	Completed	Students submit their papers	0	5min	1	36	12	12	12	36	12	12	12	28	28
84	female	100	Completed	Students submit their papers	1	14min	1	36	12	12	12	36	12	12	12	28	28
85	female	100	Completed	Students submit their papers	0	6min	1	36	12	12	12	36	12	12	12	28	28
86	female	88	Completed	Students submit their papers	1	5min	14	36	12	12	12	24	0	12	12	28	28
87	male	60	Completed	Students submit their papers	0	5min	36	36	12	12	12	24	0	12	12	0	0
88	female	88	Completed	Students submit their papers	0	5min	14	36	12	12	12	24	0	12	12	28	28
89	female	100	Completed	Students submit their papers	0	5min	1	36	12	12	12	36	12	12	12	28	28
90	male	60	Completed	Students submit their papers	0	5min	36	36	12	12	12	24	0	12	12	0	0
91	male	60	Completed	Students submit their papers	0	60min	36	36	12	12	12	24	0	12	12	0	0
92	male	60	Completed	Students submit their papers	0	5min	36	24	12	0	12	36	12	12	12	0	0
93	male	88	Completed	Students submit their papers	0	9min	14	36	12	12	12	24	0	12	12	28	28
94	male	88	Completed	Students submit their papers	0	5min	14	36	12	12	12	24	0	12	12	28	28
95	female	100	Completed	Students submit their papers	1	5min	1	36	12	12	12	36	12	12	12	28	28
96	female	100	Completed	Students submit their papers	0	10min	1	36	12	12	12	36	12	12	12	28	28
97	male	88	Completed	Students submit their papers	0	5min	14	36	12	12	12	24	0	12	12	28	28
98	male	48	Completed	Students submit their papers	0	5min	45	36	12	12	12	12	0	0	12	0	0
99	male	88	Completed	Students submit their papers	2	5min	14	36	12	12	12	24	0	12	12	28	28
100	female	88	Completed	Students submit their papers	0	5min	14	36	12	12	12	24	0	12	12	28	28
101	female	88	Completed	Students submit their papers	0	7min	14	36	12	12	12	24	0	12	12	28	28
102	male	88	Completed	Students submit their papers	0	5min	14	36	12	12	12	24	0	12	12	28	28
103	male	100	Completed	Students submit their papers	0	5min	1	36	12	12	12	36	12	12	12	28	28
104	female	100	Completed	Students submit their papers	0	7min	1	36	12	12	12	36	12	12	12	28	28
105	female	100	Completed	Students submit their papers	0	5min	1	36	12	12	12	36	12	12	12	28	28
106	female	100	Completed	Students submit their papers	0	5min	1	36	12	12	12	36	12	12	12	28	28
107	female	88	Completed	Students submit their papers	0	5min	14	36	12	12	12	24	0	12	12	28	28
108	male	100	Completed	Students submit their papers	0	19min	1	36	12	12	12	36	12	12	12	28	28
109	male	50	Completed	Students submit their papers	1	6min	43	12	12	0	0	24	0	12	12	14	14
110	female	60	Completed	Students submit their papers	0	5min	36	36	12	12	12	24	0	12	12	0	0
111	female	100	Completed	Students submit their papers	0	5min	1	36	12	12	12	36	12	12	12	28	28
112	female	72	Completed	Students submit their papers	0	5min	32	36	12	12	12	36	12	12	12	0	0
113	female	76	Completed	Students submit their papers	0	9min	31	36	12	12	12	12	0	12	0	28	28
114	male	60	Completed	Students submit their papers	0	5min	36	36	12	12	12	24	0	12	12	0	0
115	female	72	Completed	Students submit their papers	0	7min	32	36	12	12	12	36	12	12	12	0	0
116	female	88	Completed	Students submit their papers	0	6min	14	36	12	12	12	24	0	12	12	28	28
117	male	88	Completed	Students submit their papers	0	5min	14	36	12	12	12	24	0	12	12	28	28
118	female	72	Completed	Students submit their papers	0	5min	32	36	12	12	12	36	12	12	12	0	0
119	male	50	Completed	Students submit their papers	1	5min	43	24	12	12	0	12	0	12	0	14	14
120	female	88	Completed	Students submit their papers	0	7min	14	36	12	12	12	24	0	12	12	28	28
121	female	88	Completed	Students submit their papers	1	6min	14	36	12	12	12	24	0	12	12	28	28
122	male	88	Completed	Students submit their papers	0	5min	14	36	12	12	12	24	0	12	12	28	28
123	female	88	Completed	Students submit their papers	0	5min	14	36	12	12	12	24	0	12	12	28	28
124	male	48	Completed	Students submit their papers	0	5min	45	24	12	0	12	24	0	12	12	0	0
125	female	100	Completed	Students submit their papers	0	8min	1	36	12	12	12	36	12	12	12	28	28
126	male	60	Completed	Students submit their papers	0	5min	36	36	12	12	12	24	0	12	12	0	0
127	female	48	Completed	Students submit their papers	1	11min	45	36	12	12	12	12	0	0	12	0	0
128	female	72	Completed	Students submit their papers	0	5min	32	36	12	12	12	36	12	12	12	0	0
129	female	88	Completed	Students submit their papers	2	5min	14	24	12	0	12	36	12	12	12	28	28

## Sheet: Post-class Test
Test Paper Title:Post-class Test
Student Number	Gender	Total score	Status	Handover status	The frequency of the exam departures	Students' examination time	Student rankings	Multiple-choice question (full score 45.0)				Multiple Choice (full score 40.0)			True or false questions (full score 15.0)
								Total score on single-choice questions (out of 45.0)	（1）	（2）	（3）	Total score on the multiple choice questions (out of 40.0)	（1）	（2）	Total score on true-false items (out of 15.0)	（1）	（2）
1	female	100	Completed	Students submit their papers	0	5min	1	45	15	15	15	40	20	20	15	7.5	7.5
2	female	100	Completed	Students submit their papers	0	5min	1	45	15	15	15	40	20	20	15	7.5	7.5
3	female	100	Completed	Students submit their papers	0	5min	1	45	15	15	15	40	20	20	15	7.5	7.5
4	female	100	Completed	Students submit their papers	0	7min	1	45	15	15	15	40	20	20	15	7.5	7.5
5	female	100	Completed	Students submit their papers	0	5min	1	45	15	15	15	40	20	20	15	7.5	7.5
6	female	100	Completed	Students submit their papers	0	5min	1	45	15	15	15	40	20	20	15	7.5	7.5
7	female	80	Completed	Students submit their papers	0	5min	71	45	15	15	15	20	0	20	15	7.5	7.5
8	female	100	Completed	Students submit their papers	0	5min	1	45	15	15	15	40	20	20	15	7.5	7.5
9	female	100	Completed	Students submit their papers	2	8min	1	45	15	15	15	40	20	20	15	7.5	7.5
10	female	100	Completed	Students submit their papers	0	5min	1	45	15	15	15	40	20	20	15	7.5	7.5
11	male	100	Completed	Students submit their papers	0	13min	1	45	15	15	15	40	20	20	15	7.5	7.5
12	female	85	Completed	Students submit their papers	0	6min	67	30	15	15	0	40	20	20	15	7.5	7.5
13	male	100	Completed	Students submit their papers	0	5min	1	45	15	15	15	40	20	20	15	7.5	7.5
14	female	57.5	Completed	Students submit their papers	0	5min	82	30	15	15	0	20	10	10	7.5	7.5	0
15	female	100	Completed	Students submit their papers	2	5min	1	45	15	15	15	40	20	20	15	7.5	7.5
16	female	100	Completed	Students submit their papers	0	6min	1	45	15	15	15	40	20	20	15	7.5	7.5
17	female	90	Completed	Students submit their papers	0	5min	60	45	15	15	15	30	10	20	15	7.5	7.5
18	male	80	Completed	Students submit their papers	1	8min	71	45	15	15	15	20	10	10	15	7.5	7.5
19	female	100	Completed	Students submit their papers	0	5min	1	45	15	15	15	40	20	20	15	7.5	7.5
20	male	100	Completed	Students submit their papers	0	7min	1	45	15	15	15	40	20	20	15	7.5	7.5
21	female	100	Completed	Students submit their papers	0	6min	1	45	15	15	15	40	20	20	15	7.5	7.5
22	male	100	Completed	Students submit their papers	0	5min	1	45	15	15	15	40	20	20	15	7.5	7.5
23	female	100	Completed	Students submit their papers	0	5min	1	45	15	15	15	40	20	20	15	7.5	7.5
24	female	100	Completed	Students submit their papers	0	5min	1	45	15	15	15	40	20	20	15	7.5	7.5
25	female	100	Completed	Students submit their papers	0	5min	1	45	15	15	15	40	20	20	15	7.5	7.5
26	male	90	Completed	Students submit their papers	0	5min	60	45	15	15	15	30	20	10	15	7.5	7.5
27	male	100	Completed	Students submit their papers	1	5min	1	45	15	15	15	40	20	20	15	7.5	7.5
28	male	90	Completed	Students submit their papers	0	9min	60	45	15	15	15	30	20	10	15	7.5	7.5
29	female	100	Completed	Students submit their papers	0	5min	1	45	15	15	15	40	20	20	15	7.5	7.5
30	female	100	Completed	Students submit their papers	0	6min	1	45	15	15	15	40	20	20	15	7.5	7.5
31	female	100	Completed	Students submit their papers	0	5min	1	45	15	15	15	40	20	20	15	7.5	7.5
32	male	100	Completed	Students submit their papers	0	5min	1	45	15	15	15	40	20	20	15	7.5	7.5
33	female	100	Completed	Students submit their papers	0	6min	1	45	15	15	15	40	20	20	15	7.5	7.5
34	male	100	Completed	Students submit their papers	3	5min	1	45	15	15	15	40	20	20	15	7.5	7.5
35	female	100	Completed	Students submit their papers	0	5min	1	45	15	15	15	40	20	20	15	7.5	7.5
36	female	80	Completed	Students submit their papers	0	5min	71	45	15	15	15	20	0	20	15	7.5	7.5
37	female	100	Completed	Students submit their papers	0	5min	1	45	15	15	15	40	20	20	15	7.5	7.5
38	male	100	Completed	Students submit their papers	0	5min	1	45	15	15	15	40	20	20	15	7.5	7.5
39	male	100	Completed	Students submit their papers	0	5min	1	45	15	15	15	40	20	20	15	7.5	7.5
40	female	100	Completed	Students submit their papers	0	5min	1	45	15	15	15	40	20	20	15	7.5	7.5
41	female	100	Completed	Students submit their papers	0	5min	1	45	15	15	15	40	20	20	15	7.5	7.5
42	female	100	Completed	Students submit their papers	3	37min	1	45	15	15	15	40	20	20	15	7.5	7.5
43	female	90	Completed	Students submit their papers	0	5min	60	45	15	15	15	30	20	10	15	7.5	7.5
44	male	80	Completed	Students submit their papers	0	6min	71	45	15	15	15	20	0	20	15	7.5	7.5
45	female	85	Completed	Students submit their papers	0	60min	67	30	15	15	0	40	20	20	15	7.5	7.5
46	female	80	Completed	Students submit their papers	0	5min	71	45	15	15	15	20	0	20	15	7.5	7.5
47	female	85	Completed	Students submit their papers	0	5min	67	30	15	15	0	40	20	20	15	7.5	7.5
48	female	100	Completed	Students submit their papers	0	5min	1	45	15	15	15	40	20	20	15	7.5	7.5
49	female	100	Completed	Students submit their papers	0	5min	1	45	15	15	15	40	20	20	15	7.5	7.5
50	female	90	Completed	Students submit their papers	0	5min	60	45	15	15	15	30	20	10	15	7.5	7.5
51	female	100	Completed	Students submit their papers	0	5min	1	45	15	15	15	40	20	20	15	7.5	7.5
52	female	80	Completed	Students submit their papers	0	6min	71	45	15	15	15	20	0	20	15	7.5	7.5
53	female	100	Completed	Students submit their papers	0	5min	1	45	15	15	15	40	20	20	15	7.5	7.5
54	female	100	Completed	Students submit their papers	0	5min	1	45	15	15	15	40	20	20	15	7.5	7.5
55	female	100	Completed	Students submit their papers	0	12min	1	45	15	15	15	40	20	20	15	7.5	7.5
56	female	100	Completed	Students submit their papers	0	5min	1	45	15	15	15	40	20	20	15	7.5	7.5
57	female	100	Completed	Students submit their papers	1	5min	1	45	15	15	15	40	20	20	15	7.5	7.5
58	female	100	Completed	Students submit their papers	1	5min	1	45	15	15	15	40	20	20	15	7.5	7.5
59	female	80	Completed	Students submit their papers	0	5min	71	45	15	15	15	20	0	20	15	7.5	7.5
60	female	100	Completed	Students submit their papers	0	5min	1	45	15	15	15	40	20	20	15	7.5	7.5
61	male	100	Completed	Students submit their papers	0	5min	1	45	15	15	15	40	20	20	15	7.5	7.5
62	male	90	Completed	Students submit their papers	0	6min	60	45	15	15	15	30	20	10	15	7.5	7.5
63	female	100	Completed	Students submit their papers	4	5min	1	45	15	15	15	40	20	20	15	7.5	7.5
64	female	100	Completed	Students submit their papers	0	5min	1	45	15	15	15	40	20	20	15	7.5	7.5
65	male	80	Completed	Students submit their papers	0	6min	71	45	15	15	15	20	0	20	15	7.5	7.5
66	female	85	Completed	Students submit their papers	0	5min	67	30	15	0	15	40	20	20	15	7.5	7.5
67	male	100	Completed	Students submit their papers	0	5min	1	45	15	15	15	40	20	20	15	7.5	7.5
68	male	80	Completed	Students submit their papers	1	5min	71	45	15	15	15	20	10	10	15	7.5	7.5
69	male	100	Completed	Students submit their papers	1	6min	1	45	15	15	15	40	20	20	15	7.5	7.5
70	female	100	Completed	Students submit their papers	1	5min	1	45	15	15	15	40	20	20	15	7.5	7.5
71	female	100	Completed	Students submit their papers	0	5min	1	45	15	15	15	40	20	20	15	7.5	7.5
72	male	100	Completed	Students submit their papers	0	5min	1	45	15	15	15	40	20	20	15	7.5	7.5
73	male	80	Completed	Students submit their papers	2	5min	71	45	15	15	15	20	0	20	15	7.5	7.5
74	female	100	Completed	Students submit their papers	0	5min	1	45	15	15	15	40	20	20	15	7.5	7.5
75	male	100	Completed	Students submit their papers	0	5min	1	45	15	15	15	40	20	20	15	7.5	7.5
76	female	100	Completed	Students submit their papers	0	5min	1	45	15	15	15	40	20	20	15	7.5	7.5
77	female	100	Completed	Students submit their papers	2	5min	1	45	15	15	15	40	20	20	15	7.5	7.5
78	female	100	Completed	Students submit their papers	0	5min	1	45	15	15	15	40	20	20	15	7.5	7.5
79	male	80	Completed	Students submit their papers	0	5min	71	45	15	15	15	20	0	20	15	7.5	7.5
80	female	90	Completed	Students submit their papers	0	5min	60	45	15	15	15	30	10	20	15	7.5	7.5
81	male	100	Completed	Students submit their papers	1	5min	1	45	15	15	15	40	20	20	15	7.5	7.5
82	female	100	Completed	Students submit their papers	0	10min	1	45	15	15	15	40	20	20	15	7.5	7.5
83	female	100	Completed	Students submit their papers	0	5min	1	45	15	15	15	40	20	20	15	7.5	7.5
84	female	100	Completed	Students submit their papers	1	6min	1	45	15	15	15	40	20	20	15	7.5	7.5
85	female	100	Completed	Students submit their papers	0	5min	1	45	15	15	15	40	20	20	15	7.5	7.5
86	female	100	Completed	Students submit their papers	0	5min	1	45	15	15	15	40	20	20	15	7.5	7.5
87	male	100	Completed	Students submit their papers	0	5min	1	45	15	15	15	40	20	20	15	7.5	7.5
88	female	100	Completed	Students submit their papers	0	11min	1	45	15	15	15	40	20	20	15	7.5	7.5
89	female	80	Completed	Students submit their papers	1	6min	38	45	15	15	15	20	0	20	15	7.5	7.5
90	male	80	Completed	Students submit their papers	0	6min	38	45	15	15	15	20	0	20	15	7.5	7.5
91	male	100	Completed	Students submit their papers	0	5min	1	45	15	15	15	40	20	20	15	7.5	7.5
92	male	100	Completed	Students submit their papers	0	7min	1	45	15	15	15	40	20	20	15	7.5	7.5
93	male	80	Completed	Students submit their papers	0	6min	38	45	15	15	15	20	0	20	15	7.5	7.5
94	male	100	Completed	Students submit their papers	0	7min	1	45	15	15	15	40	20	20	15	7.5	7.5
95	female	100	Completed	Students submit their papers	0	11min	1	45	15	15	15	40	20	20	15	7.5	7.5
96	female	100	Completed	Students submit their papers	0	5min	1	45	15	15	15	40	20	20	15	7.5	7.5
97	male	100	Completed	Students submit their papers	0	6min	1	45	15	15	15	40	20	20	15	7.5	7.5
98	male	90	Completed	Students submit their papers	0	5min	34	45	15	15	15	30	20	10	15	7.5	7.5
99	male	100	Completed	Students submit their papers	0	6min	1	45	15	15	15	40	20	20	15	7.5	7.5
100	female	90	Completed	Students submit their papers	0	5min	34	45	15	15	15	30	20	10	15	7.5	7.5
101	female	80	Completed	Students submit their papers	2	5min	38	45	15	15	15	20	0	20	15	7.5	7.5
102	male	100	Completed	Students submit their papers	1	5min	1	45	15	15	15	40	20	20	15	7.5	7.5
103	male	100	Completed	Students submit their papers	0	5min	1	45	15	15	15	40	20	20	15	7.5	7.5
104	female	100	Completed	Students submit their papers	0	5min	1	45	15	15	15	40	20	20	15	7.5	7.5
105	female	80	Completed	Students submit their papers	0	5min	38	45	15	15	15	20	0	20	15	7.5	7.5
106	female	100	Completed	Students submit their papers	0	5min	1	45	15	15	15	40	20	20	15	7.5	7.5
107	female	100	Completed	Students submit their papers	0	5min	1	45	15	15	15	40	20	20	15	7.5	7.5
108	male	100	Completed	Students submit their papers	0	5min	1	45	15	15	15	40	20	20	15	7.5	7.5
109	male	80	Completed	Students submit their papers	1	5min	38	45	15	15	15	20	10	10	15	7.5	7.5
110	female	100	Completed	Students submit their papers	0	5min	1	45	15	15	15	40	20	20	15	7.5	7.5
111	female	100	Completed	Students submit their papers	0	5min	1	45	15	15	15	40	20	20	15	7.5	7.5
112	female	100	Completed	Students submit their papers	0	9min	1	45	15	15	15	40	20	20	15	7.5	7.5
113	female	100	Completed	Students submit their papers	0	6min	1	45	15	15	15	40	20	20	15	7.5	7.5
114	male	100	Completed	Students submit their papers	0	5min	1	45	15	15	15	40	20	20	15	7.5	7.5
115	female	80	Completed	Students submit their papers	0	5min	38	45	15	15	15	20	0	20	15	7.5	7.5
116	female	90	Completed	Students submit their papers	0	5min	34	45	15	15	15	30	20	10	15	7.5	7.5
117	male	80	Completed	Students submit their papers	1	5min	38	45	15	15	15	20	0	20	15	7.5	7.5
118	female	92.5	Completed	Students submit their papers	0	5min	33	45	15	15	15	40	20	20	7.5	7.5	0
119	male	100	Completed	Students submit their papers	0	5min	1	45	15	15	15	40	20	20	15	7.5	7.5
120	female	100	Completed	Students submit their papers	1	11min	1	45	15	15	15	40	20	20	15	7.5	7.5
121	female	100	Completed	Students submit their papers	0	5min	1	45	15	15	15	40	20	20	15	7.5	7.5
122	male	100	Completed	Students submit their papers	0	5min	1	45	15	15	15	40	20	20	15	7.5	7.5
123	female	100	Completed	Students submit their papers	0	5min	1	45	15	15	15	40	20	20	15	7.5	7.5
124	male	65	Completed	Students submit their papers	1	5min	47	30	15	0	15	20	0	20	15	7.5	7.5
125	female	100	Completed	Students submit their papers	0	14min	1	45	15	15	15	40	20	20	15	7.5	7.5
126	male	100	Completed	Students submit their papers	0	5min	1	45	15	15	15	40	20	20	15	7.5	7.5
127	female	80	Completed	Students submit their papers	0	6min	38	45	15	15	15	20	0	20	15	7.5	7.5
128	female	100	Completed	Students submit their papers	0	7min	1	45	15	15	15	40	20	20	15	7.5	7.5
129	female	90	Completed	Students submit their papers	1	7min	34	45	15	15	15	30	20	10	15	7.5	7.5
